# Supplementary material for: The Composite Material of (PEDOT-Polystyrene Sulfonate)/Chitosan-AuNPS-Glutaraldehyde/as the Base to a Sensor with Laccase for the Determination of Polyphenols
Source: Materials (Basel). 2023 Jul 20;16(14):5113. doi: 10.3390/ma16145113 (PMC10385068; doi:10.3390/ma16145113)
Supplement: Supplementary file 1 [file materials-16-05113-s001.zip]

Archive with 1 entries (1 files):
- materials-2455397-supplementary.pdf
